# Supplementary material for: Cardioprotection and Suppression of Fibrosis by Diverse Cancer and Non-Cancer Cell Lines in a Murine Model of Duchenne Muscular Dystrophy
Source: Int J Mol Sci. 2024 Apr 12;25(8):4273. doi: 10.3390/ijms25084273 (PMC11050177; doi:10.3390/ijms25084273)
Supplement: Supplementary file 1 [file ijms-25-04273-s001.zip]

Archive with 1 entries (1 files):
- ijms-2944531-supplementary.pdf
